# Supplementary material for: Effect of Fish Stock Density on Hormone Genes Expression from Brain and Gastrointestinal Tract of Salmo salar
Source: Animals (Basel). 2022 May 4;12(9):1174. doi: 10.3390/ani12091174 (PMC9102067; doi:10.3390/ani12091174)
Supplement: Supplementary file 1 [file animals-12-01174-s001.zip]

Archive with 1 entries (1 files):
- animals-1666338-supplementary.pdf
